# Supplementary material for: Enhancers with cooperative Notch binding sites are more resistant to regulation by the Hairless co-repressor
Source: PLoS Genet. 2021 Sep 24;17(9):e1009039. doi: 10.1371/journal.pgen.1009039 (PMC8494340; doi:10.1371/journal.pgen.1009039)
Supplement: S1 Data — (XLSX) [file pgen.1009039.s011.xlsx]

## Sheet: Fig1E and S1C-H Fig
		0.528766				1.00986				1.26446				1.4028
Su(H) Alone CSL	empty	0.54525	0.546166	0.517765	0.48375	0.24661	0.250199	0.226187	0.250834	0.122344	0.140065	0.108941	0.137222	0.0710223	0.0998919	0.058055	0.0870017
	singly occupied	0.410154	0.412101	0.428637	0.448181	0.50678	0.498526	0.510717	0.496886	0.483555	0.477689	0.49765	0.466139	0.438047	0.43086	0.451628	0.436303
	double occupied	0.0445966	0.0417326	0.0535978	0.0680687	0.24661	0.251275	0.263096	0.252279	0.394101	0.382246	0.393409	0.396639	0.490931	0.469248	0.490317	0.476695
		0.477297				0.875747				1.12681				1.36184
Su(H)/H CSL	empty	0.558881	0.562661	0.573162	0.500183	0.274849	0.300229	0.283927	0.266534	0.157623	0.189697	0.170067	0.145671	0.0751185	0.104738	0.0914918	0.0769781
	singly occupied	0.421954	0.414152	0.404782	0.460151	0.576055	0.546472	0.555442	0.567966	0.549419	0.537816	0.534696	0.544699	0.467849	0.455626	0.470765	0.461745
	double occupied	0.0191649	0.0231866	0.0220564	0.0396666	0.149096	0.153299	0.160631	0.165501	0.292957	0.272487	0.295236	0.30963	0.457033	0.439636	0.437743	0.461277
		0.599656				0.816401				1.02874				1.14704
NCM CSL	empty	0.521495	0.517759	0.520584	0.492425	0.304712	0.350377	0.335723	0.289903	0.185522	0.225651	0.211843	0.183435	0.151013	0.183563	0.172758	0.141263
	singly occupied	0.371864	0.380614	0.367807	0.376567	0.562604	0.523511	0.530278	0.556574	0.593733	0.560665	0.559304	0.558424	0.525992	0.532212	0.522283	0.534144
	double occupied	0.106642	0.101626	0.111609	0.131009	0.132683	0.126111	0.134	0.153524	0.220745	0.213684	0.228853	0.25814	0.322995	0.284225	0.304958	0.324593
		0.240892				0.608135				0.972705				1.37085
Su(H) Alone SPS	empty	0.771586	0.79335	0.78588	0.716583	0.465586	0.472374	0.475513	0.452706	0.236205	0.269092	0.256596	0.23495	0.0577297	0.0845824	0.0686619	0.0696943
	singly occupied	0.216827	0.199477	0.216858	0.268471	0.468262	0.453103	0.450924	0.462812	0.542137	0.525099	0.526858	0.521403	0.492004	0.483654	0.489713	0.489896
	double occupied	0.0115864	0.007173	-0.00273771	0.0149459	0.0661523	0.074523	0.0735627	0.0844819	0.221659	0.205809	0.216546	0.243647	0.450266	0.431763	0.441625	0.440409
		0.214261				0.5247				0.807437				1.27634
Su(H)/H SPS	empty	0.846629	0.810097	0.825256	0.747481	0.539341	0.554154	0.53968	0.511197	0.328026	0.369961	0.336066	0.319683	0.107749	0.121283	0.108379	0.11445
	singly occupied	0.138412	0.168734	0.16162	0.215265	0.40708	0.388084	0.406825	0.410467	0.524825	0.504412	0.520765	0.512776	0.504377	0.493185	0.509511	0.483845
	double occupied	0.0149588	0.021169	0.0131244	0.0372538	0.0535798	0.0577614	0.0534954	0.078336	0.147148	0.125627	0.143169	0.167541	0.387874	0.385532	0.382109	0.401706
		0.839857				1.25983				1.46881				1.54563
NCM SPS	empty	0.503653	0.468001	0.491545	0.486193	0.204155	0.224334	0.244452	0.216956	0.0848556	0.102759	0.110213	0.102634	0.0499516	0.0615143	0.0578425	0.0595076
	singly occupied	0.170637	0.18991	0.192965	0.188273	0.292646	0.297729	0.289364	0.301136	0.330062	0.330769	0.330773	0.332226	0.323333	0.337049	0.350748	0.348727
	double occupied	0.325709	0.342089	0.315489	0.325534	0.503199	0.477937	0.466183	0.481908	0.585082	0.566472	0.559015	0.56514	0.626715	0.601437	0.59141	0.591765

## Sheet: Fig2E
	2NCM on 2xCSL
	Normalized to time point = 0 - define as 100%
		Set#1 2NCM on 2xCSL	Set#2 2NCM on 2xCSL	Set#3 2NCM on 2xCSL	Set#4 2NCM on 2xCSL	Avg	Std DEV
	Time 0	99.0332	100.967	101.975	98.0254	100	1.79513
	1 min	14.8969	15.5603	13.5264	11.0134	13.7493	2.01095
	2 min	9.03916	10.1251	7.33378	6.5366	8.25866	1.62416
	3 min	7.7615	8.18619	6.35198	5.91199	7.05292	1.09231
	4 min	6.41938	9.07401	6.03127	4.13974	6.4161	2.0326
	5 min	6.50417	8.09465	5.57516	5.29652	6.36763	1.26182
	10 min	6.27057	7.54771	5.28656	5.23721	6.08551	1.08477
	2NCM on 1xSPS
	Normalized to time point = 0 - define as 100%
		Set#1 2NCM on 1xSPS	Set#2 2NCM on 1xSPS	Set#3 2NCM on 1xSPS	Set#4 2NCM on 1xSPS	Avg	Std DEV
	Time 0	100.069	99.9313	99.218	100.782	100	0.640964
	1 min	66.3637	58.056	59.1129	53.8451	59.3444	5.20341
	2 min	48.2204	44.5315	42.2343	39.9479	43.7335	3.52833
	3 min	38.3813	36.2286	36.0965	32.5605	35.8167	2.41024
	4 min	32.7321	31.5405	29.1462	27.8104	30.3073	2.2348
	5 min	28.2354	27.4271	25.0644	32.0534	28.1951	2.9028
	10 min	17.5263	18.1258	19.1398	15.2148	17.5017	1.6637
	2Su(H)/H on 2xCSL
	Normalized to time point = 0 - define as 100%
		Set#1 2SuHH on 2xCSL	Set#2 2SuHH on 2xCSL	Set#3 2SuHH on 2xCSL	Set#4 2SuHH on 2xCSL	Avg	Std DEV
	Time 0	100.659	99.3408	99.4476	100.552	100	0.702248
	1 min	18.2778	14.2906	16.4494	10.9361	14.9885	3.15504
	2 min	7.05194	7.74965	7.80789	7.22649	7.45899	0.376811
	3 min	5.87591	6.9654	6.04907	5.84589	6.18407	0.528528
	4 min	4.9674	6.27413	5.50847	5.47331	5.55583	0.538905
	5 min	5.39831	5.76607	5.51939	5.5174	5.55029	0.154593
	10 min	5.34847	5.7134	4.95979	5.19904	5.30517	0.315741
	2Su(H)/H on 1xSPS
	Normalized to time point = 0 - define as 100%
		Set#1 2SuHH on 1xSPS	Set#2 2SuHH on 1xSPS	Set#3 2SuHH on 1xSPS	Set#4 2SuHH on 1xSPS	Avg	Std DEV
	Time 0	99.628	100.372	98.2264	101.774	100	1.47961
	1 min	13.8287	10.5407	12.862	9.59192	11.7058	1.97225
	2 min	8.25524	7.78639	7.75748	7.20031	7.74986	0.431592
	3 min	7.38001	7.61168	6.85974	7.11205	7.24087	0.325942
	4 min	7.25806	6.43233	6.19798	6.82732	6.67892	0.465306
	5 min	7.01096	7.14494	6.0944	6.66804	6.72959	0.468667
	10 min	6.76841	6.44602	6.81317	6.5114	6.63475	0.183062

## Sheet: Fig5G-I
Embryo	Genotype	BSnumber	BStype	Percent_bgal_positive	Sim_norm	Bgal_norm
12xCSL-Z-86Fb-12	12xCSL	12	CSL	0.51	1.25	1.05
12xCSL-Z-86Fb-14	12xCSL	12	CSL	0.16	0.92	0.09
12xCSL-Z-86Fb-15	12xCSL	12	CSL	0.58	0.73	0.41
12xCSL-Z-86Fb-16	12xCSL	12	CSL	0.99	0.9	2.34
12xCSL-Z-86Fb-2	12xCSL	12	CSL	0.6	0.87	0.67
12xCSL-Z-86Fb-20	12xCSL	12	CSL	0.85	1.25	2.98
12xCSL-Z-86Fb-21	12xCSL	12	CSL	0.31	0.9	0.15
12xCSL-Z-86Fb-23	12xCSL	12	CSL	0.62	1.05	1.49
12xCSL-Z-86Fb-24	12xCSL	12	CSL	0.18	1	0.15
12xCSL-Z-86Fb-25	12xCSL	12	CSL	0.28	1.22	0.09
12xCSL-Z-86Fb-26	12xCSL	12	CSL	0.14	1.11	0.08
12xCSL-Z-86Fb-27	12xCSL	12	CSL	0.27	0.81	0.15
12xCSL-Z-86Fb-29	12xCSL	12	CSL	0.24	1.05	0.08
12xCSL-Z-86Fb-3	12xCSL	12	CSL	0.18	1.11	0.08
12xCSL-Z-86Fb-30	12xCSL	12	CSL	0.15	0.79	0.1
12xCSL-Z-86Fb-31	12xCSL	12	CSL	0.72	0.92	1.4
12xCSL-Z-86Fb-32	12xCSL	12	CSL	0.69	1.15	1.73
12xCSL-Z-86Fb-33	12xCSL	12	CSL	0.92	0.85	2.21
12xCSL-Z-86Fb-35	12xCSL	12	CSL	0.71	0.92	0.55
12xCSL-Z-86Fb-36	12xCSL	12	CSL	0.86	0.94	1.84
12xCSL-Z-86Fb-6	12xCSL	12	CSL	0.85	1.06	1.87
12xCSL-Z-86Fb-7	12xCSL	12	CSL	0.75	1.18	1.99
12xCSL-Z-86Fb-8	12xCSL	12	CSL	0.86	1.04	1.47
6xSPS-Z-86Fb-10	6xSPS	6	SPS	0.97	1.05	8.32
6xSPS-Z-86Fb-11	6xSPS	6	SPS	0.92	1.09	3.87
6xSPS-Z-86Fb-12	6xSPS	6	SPS	0.35	0.56	0.21
6xSPS-Z-86Fb-13	6xSPS	6	SPS	0.96	1.06	6.19
6xSPS-Z-86Fb-14	6xSPS	6	SPS	0.54	1	0.32
6xSPS-Z-86Fb-15	6xSPS	6	SPS	0.59	0.95	0.28
6xSPS-Z-86Fb-16	6xSPS	6	SPS	0.67	0.85	0.72
6xSPS-Z-86Fb-17	6xSPS	6	SPS	0.98	0.93	4.57
6xSPS-Z-86Fb-18	6xSPS	6	SPS	0.99	0.95	5.57
6xSPS-Z-86Fb-2	6xSPS	6	SPS	0.96	1.25	5.11
6xSPS-Z-86Fb-20	6xSPS	6	SPS	0.98	1	6.23
6xSPS-Z-86Fb-21	6xSPS	6	SPS	0.68	0.81	0.69
6xSPS-Z-86Fb-22	6xSPS	6	SPS	0.44	0.95	0.32
6xSPS-Z-86Fb-23	6xSPS	6	SPS	0.82	0.95	1.17
6xSPS-Z-86Fb-24	6xSPS	6	SPS	0.94	0.99	4.67
6xSPS-Z-86Fb-25	6xSPS	6	SPS	0.99	1.3	7.06
6xSPS-Z-86Fb-26	6xSPS	6	SPS	0.45	0.86	0.26
6xSPS-Z-86Fb-27	6xSPS	6	SPS	0.95	1.11	4.38
6xSPS-Z-86Fb-28	6xSPS	6	SPS	0.61	0.93	0.66
6xSPS-Z-86Fb-29	6xSPS	6	SPS	0.5	0.92	0.49
6xSPS-Z-86Fb-3	6xSPS	6	SPS	0.95	1.03	4.76
6xSPS-Z-86Fb-30	6xSPS	6	SPS	0.98	1.15	4.91
6xSPS-Z-86Fb-31	6xSPS	6	SPS	0.99	1.13	7.76
6xSPS-Z-86Fb-32	6xSPS	6	SPS	0.98	1.14	9.64
6xSPS-Z-86Fb-33	6xSPS	6	SPS	0.54	0.86	0.28
6xSPS-Z-86Fb-34	6xSPS	6	SPS	0.17	0.78	0.12
6xSPS-Z-86Fb-35	6xSPS	6	SPS	0.96	1.21	6.89
6xSPS-Z-86Fb-4	6xSPS	6	SPS	0.88	1.07	2.07
6xSPS-Z-86Fb-6	6xSPS	6	SPS	0.98	1.39	7.15
6xSPS-Z-86Fb-7	6xSPS	6	SPS	0.87	0.77	2.53
6xSPS-Z-86Fb-8	6xSPS	6	SPS	0.37	0.93	0.31
4xCSL-Z-86Fb-10	4xCSL	4	CSL	0	0.77	-0.01
4xCSL-Z-86Fb-11	4xCSL	4	CSL	0.02	0.72	0.05
4xCSL-Z-86Fb-14	4xCSL	4	CSL	0.16	0.79	0.06
4xCSL-Z-86Fb-15	4xCSL	4	CSL	0.12	0.68	0.04
4xCSL-Z-86Fb-16	4xCSL	4	CSL	0.22	1.24	0.11
4xCSL-Z-86Fb-17	4xCSL	4	CSL	0.01	0.65	0.01
4xCSL-Z-86Fb-18	4xCSL	4	CSL	0.01	0.63	0.02
4xCSL-Z-86Fb-19	4xCSL	4	CSL	0.02	0.95	-0.01
4xCSL-Z-86Fb-20	4xCSL	4	CSL	0.23	0.92	0.08
4xCSL-Z-86Fb-21	4xCSL	4	CSL	0.02	0.93	0.02
4xCSL-Z-86Fb-22	4xCSL	4	CSL	0.06	0.76	0.02
4xCSL-Z-86Fb-24	4xCSL	4	CSL	0.06	0.77	0.05
4xCSL-Z-86Fb-25	4xCSL	4	CSL	0.02	1.19	0.05
4xCSL-Z-86Fb-26	4xCSL	4	CSL	0.06	1.04	0.07
4xCSL-Z-86Fb-27	4xCSL	4	CSL	0.18	0.88	0.1
4xCSL-Z-86Fb-3'	4xCSL	4	CSL	0.28	0.81	0.2
4xCSL-Z-86Fb-4	4xCSL	4	CSL	0.01	0.68	0
4xCSL-Z-86Fb-5	4xCSL	4	CSL	0	0.86	0.01
4xCSL-Z-86Fb-6	4xCSL	4	CSL	0.1	0.74	0.05
4xCSL-Z-86Fb-7	4xCSL	4	CSL	0	0.78	0.01
4xCSL-Z-86Fb-8	4xCSL	4	CSL	0.06	0.81	0.05
4xCSL-Z-86Fb-9	4xCSL	4	CSL	0.01	0.82	0.03
2xSPS-Z-86Fb-1	2xSPS	2	SPS	0	1.04	0.01
2xSPS-Z-86Fb-11	2xSPS	2	SPS	0.26	1.27	0.66
2xSPS-Z-86Fb-12	2xSPS	2	SPS	0.06	1.04	0.02
2xSPS-Z-86Fb-13	2xSPS	2	SPS	0.1	0.98	0.09
2xSPS-Z-86Fb-15	2xSPS	2	SPS	0.08	0.94	0.09
2xSPS-Z-86Fb-16	2xSPS	2	SPS	0.33	0.98	0.17
2xSPS-Z-86Fb-17	2xSPS	2	SPS	0.28	1.23	0.27
2xSPS-Z-86Fb-19	2xSPS	2	SPS	0.23	0.82	0.12
2xSPS-Z-86Fb-2	2xSPS	2	SPS	0.09	0.88	0.13
2xSPS-Z-86Fb-20	2xSPS	2	SPS	0.03	0.88	0.1
2xSPS-Z-86Fb-21	2xSPS	2	SPS	0.21	1.03	0.23
2xSPS-Z-86Fb-23	2xSPS	2	SPS	0.17	0.95	0.33
2xSPS-Z-86Fb-3	2xSPS	2	SPS	0.1	1.09	0.12
2xSPS-Z-86Fb-4	2xSPS	2	SPS	0.04	1.03	0.08
2xSPS-Z-86Fb-5	2xSPS	2	SPS	0.04	1.29	0.09
2xSPS-Z-86Fb-7	2xSPS	2	SPS	0.02	1.19	0.05
2xSPS-Z-86Fb-8	2xSPS	2	SPS	0.19	1.01	0.1
8xCSL-Z-86Fb-1	8xCSL	8	CSL	0.28	1.12	0.33
8xCSL-Z-86Fb-10	8xCSL	8	CSL	0.69	1.07	1.28
8xCSL-Z-86Fb-13	8xCSL	8	CSL	0.91	0.91	2.06
8xCSL-Z-86Fb-14	8xCSL	8	CSL	0.5	0.84	0.5
8xCSL-Z-86Fb-15	8xCSL	8	CSL	0.5	1.22	0.58
8xCSL-Z-86Fb-17	8xCSL	8	CSL	0.94	1.18	2.74
8xCSL-Z-86Fb-18	8xCSL	8	CSL	0.34	1.06	0.37
8xCSL-Z-86Fb-2	8xCSL	8	CSL	0.9	0.64	0.44
8xCSL-Z-86Fb-20	8xCSL	8	CSL	0.16	0.71	0.08
8xCSL-Z-86Fb-22	8xCSL	8	CSL	0.32	0.82	0.19
8xCSL-Z-86Fb-23	8xCSL	8	CSL	0.73	1	1.48
8xCSL-Z-86Fb-25	8xCSL	8	CSL	0.24	0.7	0.12
8xCSL-Z-86Fb-26	8xCSL	8	CSL	0.16	0.91	0.16
8xCSL-Z-86Fb-28	8xCSL	8	CSL	0.67	1.15	1.63
8xCSL-Z-86Fb-3	8xCSL	8	CSL	0.37	1.08	0.41
8xCSL-Z-86Fb-4	8xCSL	8	CSL	0.29	0.77	0.31
8xCSL-Z-86Fb-5	8xCSL	8	CSL	0.15	0.83	0.1
8xCSL-Z-86Fb-6	8xCSL	8	CSL	0.99	0.94	3.23
8xCSL-Z-86Fb-7	8xCSL	8	CSL	0.97	1.04	2.98
8xCSL-Z-86Fb-8	8xCSL	8	CSL	0.62	1.02	2.02
4xSPS-Z-86Fb-1	4xSPS	4	SPS	0.85	0.94	0.57
4xSPS-Z-86Fb-13	4xSPS	4	SPS	0.96	1.2	4.68
4xSPS-Z-86Fb-14	4xSPS	4	SPS	0.72	0.93	0.61
4xSPS-Z-86Fb-18	4xSPS	4	SPS	0.98	0.93	10.15
4xSPS-Z-86Fb-19	4xSPS	4	SPS	0.93	0.9	2.22
4xSPS-Z-86Fb-2	4xSPS	4	SPS	1	1.21	5.91
4xSPS-Z-86Fb-21	4xSPS	4	SPS	0.97	1.06	4.35
4xSPS-Z-86Fb-22	4xSPS	4	SPS	0.63	0.95	0.65
4xSPS-Z-86Fb-23	4xSPS	4	SPS	0.51	1.09	0.3
4xSPS-Z-86Fb-3	4xSPS	4	SPS	0.2	1.01	0.25
4xSPS-Z-86Fb-4	4xSPS	4	SPS	0.95	1.19	4.18
4xSPS-Z-86Fb-5	4xSPS	4	SPS	0.61	0.93	0.41
4xSPS-Z-86Fb-6	4xSPS	4	SPS	0.93	1.24	3.12
4xSPS-Z-86Fb-8	4xSPS	4	SPS	0.48	0.85	0.24
4xSPS-Z-86Fb-9	4xSPS	4	SPS	0.99	1.1	7.46

## Sheet: Fig6D-E
Group	Embryo	H background		bgal background		Prd stripe				WT stripe				bgal ratio prd/wt	H ratio prd/wt
		average	SD	average	SD	avg H	avg bgal	H - bg	bgal - bg	avg H	avg bgal	H - bg	bgal - bg
CSL	CSL_09	1208.65	160.631	1114.35	111.072	5668	2122	4459.35	1007.65	2921.33	3544.33	1712.68	2429.99	0.414674	2.60372
CSL	CSL_08	1170.26	22.863	1148.8	113.86	5532.97	1629.85	4362.71	481.054	2793.66	2682.94	1623.4	1534.14	0.313565	2.68739
CSL	CSL_07	1178.7	74.978	1191.06	76.887	6182.31	1773.71	5003.6	582.648	3033	2940.27	1854.3	1749.21	0.333092	2.69838
CSL	CSL_06	1036.37	102.36	1102.19	155	4584.34	1549.54	3547.97	447.353	2736.82	2253.99	1700.45	1151.8	0.388393	2.08649
CSL	CSL_05	1192.6	349.989	886.8	44.936	4783	1463.5	3590.4	576.7	2825.83	1749.33	1633.23	862.533	0.668612	2.19834
CSL	CSL_04	1043.84	92.905	902.126	52.419	4568.18	1260.96	3524.34	358.832	2573.12	1688.58	1529.28	786.45	0.456267	2.30458
CSL	CSL_03	1067.87	95.996	974.308	76.75	5033.56	1334.06	3965.69	359.755	2749.24	1771.4	1681.36	797.09	0.451335	2.35862
CSL	CSL_02	1001.25	120.967	973.75	34.606	5739	1487.25	4737.75	513.5	2785.33	2316.67	1784.08	1342.92	0.382377	2.65557
CSL	CSL_01	934.058	110.844	899.963	73.501	3790.47	1433.83	2856.41	533.868	2295.1	2169.13	1361.04	1269.17	0.420644	2.09869
SPS	SPS_17	1106.49	203.772	1110.68	165.754	4402.98	1688.06	3296.49	577.375	2442.14	2082.91	1335.65	972.222	0.593871	2.46808
SPS	SPS_16	1072.73	88.002	943.775	39.765	5467.27	1520.58	4394.54	576.802	2600	2009.75	1527.26	1065.98	0.541101	2.87739
SPS	SPS_15	803.738	100.365	912.297	125.37	4022.86	1232.12	3219.12	319.827	2236.99	1558.85	1433.25	646.553	0.494664	2.24603
SPS	SPS_12	690.194	85.616	806.355	70.46	3876.5	1150	3186.31	343.645	2088.83	1293.5	1398.64	487.145	0.705427	2.27815
SPS	SPS_11	1005.24	64.216	932.242	45.294	4160.72	1470.4	3155.48	538.158	2336.59	1688.03	1331.35	755.786	0.71205	2.37014
SPS	SPS_09	1314.95	145.213	1105.14	64.655	4510.35	1690.21	3195.4	585.071	2509.18	1948.53	1194.23	843.388	0.693714	2.67569
SPS	SPS_08	1316.64	230.029	1078.79	87.408	6003.86	1742.76	4687.22	663.963	2751.72	2488.19	1435.08	1409.39	0.471098	3.26617
SPS	SPS_06	812.483	69.415	910.19	80.777	4310.16	1687.33	3497.68	777.141	2369.07	1917.05	1556.59	1006.86	0.771844	2.24702
SPS	SPS_03	544.378	79.833	689.178	49.651	3400.81	1290.41	2856.43	601.229	1864.09	1453.23	1319.72	764.052	0.786896	2.16443
SPS	SPS_02	479.076	18.389	649.86	23.964	3408.72	1204.19	2929.64	554.327	2149.08	1410.14	1670	760.283	0.729107	1.75428

## Sheet: Fig7F
Group	Embryo	Prd bgal / WT bgal
CSL	CSL_13	0.671167
CSL	CSL_12	0.724961
CSL	CSL_09	0.966014
CSL	CSL_08	0.778264
CSL	CSL_04	0.855503
CSL	CSL_02	0.651145
SPS	SPS_12	0.823779
SPS	SPS_11	0.968493
SPS	SPS_10	0.717219
SPS	SPS_08	0.88693
SPS	SPS_07	0.693228
lexA-SPS	lexA-SPS_11	0.263096
lexA-SPS	lexA-SPS_07	0.401297
lexA-SPS	lexA-SPS_05	0.241356
lexA-SPS	lexA-SPS_04	0.325461
lexA-SPS	lexA-SPS_02	0.20465
lexA-CSL	lexA-CSL_3	0.295361
lexA-CSL	lexA-CSL_7	0.172712
lexA-CSL	lexA-CSL_24	0.241898
lexA-CSL	lexA-CSL_4	0.238424
lexA-CSL	lexA-CSL_11	-0.122238
lexA-CSL	lexA-CSL_6	0.127484
lexA-CSL	lexA-CSL_17	0.390899

## Sheet: S9C Fig 
Genotype	BS_type	Embryo_Label	GFP_Ratio	LacZ_Ratio
12xCSL-Z;PrdG4;UAS-GFP	CSL	1	10.8505	0.963582
12xCSL-Z;PrdG4;UAS-GFP	CSL	4	11.8268	1.02671
12xCSL-Z;PrdG4;UAS-GFP	CSL	5	19.92	1.02633
12xCSL-Z;PrdG4;UAS-GFP	CSL	8	7.22368	1.01571
12xCSL-Z;PrdG4;UAS-GFP	CSL	9	10.1243	1.11267
12xCSL-Z;PrdG4;UAS-GFP	CSL	10	7.18416	0.978564
12xCSL-Z;PrdG4;UAS-GFP	CSL	12	9.45363	1.02514
12xCSL-Z;PrdG4;UAS-GFP	CSL	14	9.79908	1.11478
12xCSL-Z;PrdG4;UAS-GFP	CSL	15	8.04285	1.10023
12xCSL-Z;PrdG4;UAS-GFP	CSL	16	12.0058	1.04476
12xCSL-Z;PrdG4;UAS-GFP	CSL	17	11.4108	1.05279
12xCSL-Z;PrdG4;UAS-GFP	CSL	20	10.4308	1.02206
12xCSL-Z;PrdG4;UAS-GFP	CSL	2	8.80879	0.927908
12xCSL-Z;PrdG4;UAS-GFP	CSL	3	8.39902	0.994591
12xCSL-Z;PrdG4;UAS-GFP	CSL	11	10.0743	1.03121
12xCSL-Z;PrdG4;UAS-GFP	CSL	13	11.0761	1.07855
12xCSL-Z;PrdG4;UAS-GFP	CSL	18	12.6282	0.917209
12xCSL-Z;PrdG4;UAS-GFP	CSL	6	8.84928	1.02674
12xCSL-Z;PrdG4;UAS-GFP	CSL	7	14.994	1.07576
12xCSL-Z;PrdG4;UAS-GFP	CSL	19	9.7758	1.0376
12xSPS-Z;PrdG4;UAS-GFP	SPS	1	5.40971	1.12892
12xSPS-Z;PrdG4;UAS-GFP	SPS	2	8.97231	1.14143
12xSPS-Z;PrdG4;UAS-GFP	SPS	4	10.6289	1.14851
12xSPS-Z;PrdG4;UAS-GFP	SPS	5	13.9558	1.05801
12xSPS-Z;PrdG4;UAS-GFP	SPS	7	9.97712	0.930369
12xSPS-Z;PrdG4;UAS-GFP	SPS	8	7.89958	1.11346
12xSPS-Z;PrdG4;UAS-GFP	SPS	11	21.0396	1.18448
12xSPS-Z;PrdG4;UAS-GFP	SPS	13	12.7181	0.93067
12xSPS-Z;PrdG4;UAS-GFP	SPS	17	10.6809	1.05066
12xSPS-Z;PrdG4;UAS-GFP	SPS	3	23.6749	0.88101
12xSPS-Z;PrdG4;UAS-GFP	SPS	6	14.449	0.905839
12xSPS-Z;PrdG4;UAS-GFP	SPS	12	9.81547	0.962572
12xSPS-Z;PrdG4;UAS-GFP	SPS	14	7.90729	0.839696
12xSPS-Z;PrdG4;UAS-GFP	SPS	18	7.85188	0.919631
12xSPS-Z;PrdG4;UAS-GFP	SPS	9	8.30023	1.13013
12xSPS-Z;PrdG4;UAS-GFP	SPS	10	8.98397	1.06682

## Sheet: S9F Fig
Genotype	H_Ratio	Bgal_Ratio
SPS	2.13099	0.818735
SPS	1.98201	1.1563
SPS	1.70237	0.853422
SPS	1.46278	1.16789
SPS	1.83537	0.755913
SPS	11.1755	0.936558
SPS	2.12065	0.82533
SPS	4.7592	0.917238
SPS	1.76755	0.865416
SPS	1.9178	0.792042

## Sheet: S10D,H Fig
Reporter	UAS	bgal_Ratio
lexA-CSL-Z	V5-H	1.08281
lexA-CSL-Z	V5-H	1.25519
lexA-CSL-Z	V5-H	1.29332
lexA-CSL-Z	V5-H	0.966182
lexA-CSL-Z	V5-H	1.16989
lexA-CSL-Z	V5-H	0.81616
lexA-CSL-Z	V5-H	1.15671
lexA-CSL-Z	V5-H	0.935301
lexA-CSL-Z	V5-H	1.27855
lexA-CSL-Z	V5-H	1.35467
lexA-CSL-Z	V5-H	1.24566
lexA-CSL-Z	V5-H	1.28654
lexA-CSL-Z	V5-H	1.17284
lexA-CSL-Z	V5-H	0.99671
lexA-CSL-Z	V5-H	1.17555
lexA-CSL-Z	V5-H	1.13252
lexA-CSL-Z	V5-H	0.921542
lexA-CSL-Z	V5-H	1.17178
lexA-CSL-Z	V5-H	0.884826
lexA-CSL-Z	V5-H	1.15022
lexA-CSL-Z	V5-H	1.07453
lexA-CSL-Z	V5-H	1.24631
lexA-CSL-Z	V5-H	1.2679
lexA-CSL-Z	V5-H	1.00023
lexA-CSL-Z	V5-H	0.854989
lexA-CSL-Z	V5-H	1.21182
lexA-CSL-Z	V5-H	1.07537
lexA-CSL-Z	V5-H	1.31358
lexA-CSL-Z	V5-H	1.01901
lexA-CSL-Z	V5-H	1.15148
lexA-CSL-Z	V5-H	1.23158
lexA-CSL-Z	V5-H	1.20896
lexA-CSL-Z	V5-H	1.0307
lexA-CSL-Z	V5-H	0.976705
lexA-CSL-Z	V5-H	1.08389
lexA-CSL-Z	V5-H	1.33345
lexA-CSL-Z	V5-H	1.16858
lexA-CSL-Z	V5-lexA	0.913817
lexA-CSL-Z	V5-lexA	1.12306
lexA-CSL-Z	V5-lexA	0.933947
lexA-CSL-Z	V5-lexA	0.966772
lexA-CSL-Z	V5-lexA	1.21325
lexA-CSL-Z	V5-lexA	0.982557
lexA-CSL-Z	V5-lexA	1.06767
lexA-CSL-Z	V5-lexA	0.896633
lexA-CSL-Z	V5-lexA	0.937831
lexA-CSL-Z	V5-lexA	0.871022
lexA-CSL-Z	V5-lexA	1.24034
lexA-CSL-Z	V5-lexA	1.19579
lexA-CSL-Z	V5-lexA	1.05721
lexA-CSL-Z	V5-lexA	1.06857
lexA-CSL-Z	V5-lexA	1.1796
lexA-CSL-Z	V5-lexA	1.04753
lexA-CSL-Z	V5-lexA	0.918054
lexA-CSL-Z	V5-lexA	1.06134
lexA-CSL-Z	V5-lexA	0.919171
lexA-CSL-Z	V5-lexA	0.962866
lexA-CSL-Z	V5-lexA	1.08709
lexA-CSL-Z	V5-lexA	0.938579
lexA-CSL-Z	V5-lexA	1.02399
lexA-CSL-Z	V5-lexA	0.992246
lexA-CSL-Z	V5-lexA	1.03607
lexA-CSL-Z	V5-lexA	1.02263
lexA-CSL-Z	V5-lexA	1.15975
lexA-CSL-Z	V5-lexA	1.11524
lexA-CSL-Z	V5-lexA	0.997145
lexA-CSL-Z	V5-lexA	0.988795
lexA-CSL-Z	V5-lexA-H	0.22934
lexA-CSL-Z	V5-lexA-H	0.387475
lexA-CSL-Z	V5-lexA-H	0.504129
lexA-CSL-Z	V5-lexA-H	0.417509
lexA-CSL-Z	V5-lexA-H	0.174741
lexA-CSL-Z	V5-lexA-H	0.190762
lexA-CSL-Z	V5-lexA-H	0.32604
lexA-CSL-Z	V5-lexA-H	0.423875
lexA-CSL-Z	V5-lexA-H	0.28122
lexA-CSL-Z	V5-lexA-H	0.523943
lexA-CSL-Z	V5-lexA-H	0.296167
lexA-CSL-Z	V5-lexA-H	0.33211
lexA-CSL-Z	V5-lexA-H	0.367272
lexA-CSL-Z	V5-lexA-H	0.339896
lexA-CSL-Z	V5-lexA-H	0.381924
lexA-CSL-Z	V5-lexA-H	0.366671
lexA-CSL-Z	V5-lexA-H	0.383743
lexA-SPS-Z	V5-H	0.587971
lexA-SPS-Z	V5-H	0.915854
lexA-SPS-Z	V5-H	0.852318
lexA-SPS-Z	V5-H	0.768509
lexA-SPS-Z	V5-H	0.836908
lexA-SPS-Z	V5-H	0.776815
lexA-SPS-Z	V5-H	0.907451
lexA-SPS-Z	V5-H	0.891324
lexA-SPS-Z	V5-H	1.05092
lexA-SPS-Z	V5-H	0.74982
lexA-SPS-Z	V5-H	1.03601
lexA-SPS-Z	V5-H	0.746061
lexA-SPS-Z	V5-H	0.962033
lexA-SPS-Z	V5-lexA	0.939001
lexA-SPS-Z	V5-lexA	1.20024
lexA-SPS-Z	V5-lexA	1.06055
lexA-SPS-Z	V5-lexA	1.10336
lexA-SPS-Z	V5-lexA	1.1661
lexA-SPS-Z	V5-lexA	1.12835
lexA-SPS-Z	V5-lexA	1.10984
lexA-SPS-Z	V5-lexA	0.820022
lexA-SPS-Z	V5-lexA	1.16447
lexA-SPS-Z	V5-lexA	1.05827
lexA-SPS-Z	V5-lexA	1.06956
lexA-SPS-Z	V5-lexA	0.870648
lexA-SPS-Z	V5-lexA	1.17476
lexA-SPS-Z	V5-lexA	0.916184
lexA-SPS-Z	V5-lexA-H	0.349878
lexA-SPS-Z	V5-lexA-H	0.448871
lexA-SPS-Z	V5-lexA-H	0.488316
lexA-SPS-Z	V5-lexA-H	0.405512
lexA-SPS-Z	V5-lexA-H	0.335251
lexA-SPS-Z	V5-lexA-H	0.425261
lexA-SPS-Z	V5-lexA-H	0.34837
lexA-SPS-Z	V5-lexA-H	0.459949
lexA-SPS-Z	V5-lexA-H	0.407544
lexA-SPS-Z	V5-lexA-H	0.51028
lexA-SPS-Z	V5-lexA-H	0.411406
lexA-SPS-Z	V5-lexA-H	0.443996
lexA-SPS-Z	V5-lexA-H	0.407287
